# Supplementary material for: Clinical manifestations of bed bug bites: A systematic review of case reports
Source: PLoS One. 2026 Apr 29;21(4):e0341398. doi: 10.1371/journal.pone.0341398 (PMC13127920; doi:10.1371/journal.pone.0341398)
Supplement: S1 Dataset — (XLSX) [file pone.0341398.s002.xlsx]

## Sheet: Sheet1
age	sex	species	case_confirmed	year	infestation	origin	1_face	1_ear _canal	1_scalp	1_eyelids	1_hands	1_neck	1_buttocks	1_inguinal	1_arms	1_legs	1_abdomen	1_trunk	1_back	2_exanthem	2_paleness	2_crusts	2_cough	2_dyspnea	2_excoriations	2_necrosis	2_abdominal_pain	2_weight_loss	2_swollen_orbit	2_vasculitis	2_rosacea	2_telangiectasia	2_impetigo	2_otitis	2_anemia	2_fatigue	2_tachycardia	2_dizziness	2_letargy	2_flares	2_fever	2_hyperpigmentation	2_malaise	2_synovitis	2_headache	2_arthralgia	2_edema	2_conjunctivitis	2_palpitations
28	MALE	Cimex hemipterus	Confirmed	2019	IRAN	IRAN	0	0	0	0	0	0	0	0	0	0	0	0	0	0	0	0	0	0	0	0	0	0	0	0	0	0	0	0	0	0	0	0	0	0	0	0	0	0	0	0	0	0	0
25	FEMALE	Cimex hemipterus	Confirmed	2019	IRAN	IRAN	0	0	0	0	0	0	0	0	0	0	0	0	0	0	0	0	0	0	0	0	0	0	0	0	0	0	0	0	0	0	0	0	0	0	0	0	0	0	0	0	0	0	0
48	MALE	Cimex hemipterus	Confirmed	2015	BRAZIL	BRAZIL	0	0	0	0	0	0	0	0	1	1	0	0	1	1	0	0	0	0	0	0	0	0	0	0	0	0	0	0	0	0	0	0	0	0	0	0	0	0	0	0	0	0	0
51	MALE	Cimex hemipterus	Confirmed	2015	BRAZIL	BRAZIL	0	0	0	0	0	0	0	0	1	1	0	1	0	1	0	0	0	0	0	0	0	0	0	0	0	0	0	0	0	0	0	0	0	0	0	0	0	0	0	0	0	0	0
53	FEMALE	Cimex hemipterus	Confirmed	2024	COLOMBIA	COLOMBIA	1	0	0	0	0	0	0	0	1	1	0	0	0	1	0	0	0	0	0	0	0	0	0	0	0	0	0	0	0	0	0	0	0	0	0	0	0	0	0	0	0	0	0
22	FEMALE	Cimex hemipterus	Confirmed	2024	COLOMBIA	COLOMBIA	1	0	0	0	0	0	0	0	1	1	0	0	0	1	0	0	0	0	0	0	0	0	0	0	0	0	0	0	0	0	0	0	0	0	0	1	0	0	0	0	0	0	0
25	FEMALE	Cimex hemipterus	Confirmed	2024	COLOMBIA	COLOMBIA	1	0	0	0	0	0	0	0	1	1	0	0	0	1	0	0	0	0	0	0	0	0	0	0	0	0	0	0	0	0	0	0	0	0	0	1	0	0	0	0	0	0	0
46	FEMALE	Cimex hemipterus	Confirmed	2016	TURKEY	TURKEY	0	0	0	0	0	0	0	1	1	1	0	0	1	1	0	1	1	0	1	1	0	0	0	0	0	0	0	0	0	0	0	0	0	0	1	0	0	0	0	0	0	0	0
42	MALE	Cimex lectularius	Confirmed	2019	IRAN	IRAN	0	0	0	0	0	0	0	0	1	1	0	0	0	1	0	0	0	0	0	0	0	0	0	0	0	0	0	0	0	0	0	0	0	0	0	0	0	0	0	0	0	0	0
33	MALE	Cimex lectularius	Confirmed	2019	IRAN	IRAN	0	0	0	0	0	0	0	0	0	0	0	0	0	0	0	0	0	0	0	0	0	0	0	0	0	0	0	0	0	0	0	0	0	0	0	0	0	0	0	0	0	0	0
28	MALE	Cimex lectularius	Confirmed	2017	IRAN	IRAN	0	0	0	0	0	0	0	0	1	0	0	0	0	1	0	0	0	0	0	0	0	0	0	0	0	0	0	0	0	0	0	0	0	0	0	0	0	0	0	0	0	0	0
24	FEMALE	Cimex lectularius	Confirmed	2015	POLAND	POLAND	0	0	0	0	0	0	0	0	1	1	0	0	0	1	0	0	0	0	0	0	0	0	0	0	0	0	0	0	0	0	0	0	0	0	0	0	0	0	0	0	0	0	0
23	MALE	Cimex lectularius	Confirmed	2017	MEXICO	MEXICO	0	0	0	0	0	1	0	0	1	1	0	1	1	1	0	1	0	0	0	0	0	0	0	0	0	0	0	0	0	0	0	0	0	0	0	0	0	0	0	0	0	0	0
36	MALE	Cimex lectularius	Confirmed	2019	BRAZIL	BRAZIL	1	0	0	0	0	0	0	0	1	0	0	0	0	1	0	0	1	1	1	0	0	0	0	0	0	0	0	0	0	0	0	0	0	0	0	0	0	0	0	0	0	0	0
65	FEMALE	Cimex lectularius	Confirmed	2015	FRANCE	FRANCE	0	0	0	0	0	0	1	0	1	1	0	0	1	1	0	0	0	0	0	0	0	0	0	0	0	0	0	0	0	0	0	0	0	0	0	0	0	0	0	0	0	0	0
62	FEMALE	Cimex lectularius	Confirmed	2024	USA	USA	0	0	0	0	0	0	0	0	1	1	0	1	0	1	0	0	0	0	0	0	0	0	0	1	0	0	0	0	0	0	0	0	0	0	0	0	0	0	0	0	0	0	0
62	FEMALE	Cimex lectularius	Confirmed	2013	CANADA	CANADA	0	0	0	0	0	0	0	0	0	0	0	0	0	0	0	0	0	0	0	0	0	0	0	0	0	0	0	0	0	0	0	0	0	0	0	0	0	0	0	0	0	0	0
42	MALE	Cimex lectularius	Confirmed	2019	USA	USA	0	0	0	0	0	0	0	0	1	0	0	0	0	1	0	0	0	0	0	0	0	0	0	0	0	0	0	0	0	0	0	0	0	0	0	0	0	0	0	0	0	0	0
23	MALE	Cimex lectularius	Confirmed	2011	CANADA	CANADA	0	1	0	0	0	0	0	0	0	0	0	0	0	0	0	0	0	0	0	0	0	0	0	0	0	0	0	1	0	0	0	0	0	0	0	0	0	0	0	0	0	0	0
33	FEMALE	Cimex lectularius	Confirmed	2017	FRANCE	FRANCE	1	0	0	0	0	0	0	0	1	1	0	0	0	1	0	0	0	0	0	0	0	0	0	0	1	0	0	0	0	0	0	0	0	0	0	0	0	0	0	0	0	0	0
24	FEMALE	Cimex lectularius	Confirmed	2010	NICARAGUA	NICARAGUA	1	0	0	0	0	1	0	0	1	0	1	0	0	1	0	0	0	0	0	0	0	0	1	0	0	0	0	0	0	0	0	0	0	0	0	0	0	0	0	0	0	0	0
19	FEMALE	Cimex lectularius	Confirmed	2011	BRAZIL	BRAZIL	0	0	0	0	0	0	0	0	1	1	0	0	0	1	0	0	0	0	0	0	0	0	0	0	0	0	0	0	0	0	0	0	0	0	0	0	0	0	0	0	0	0	0
19	MALE	Cimex lectularius	Confirmed	2013	FRANCE	FRANCE	0	0	0	0	0	0	0	0	1	1	0	0	0	1	0	0	0	0	0	0	0	0	0	0	0	0	0	0	0	0	0	0	0	0	0	0	0	0	0	0	0	0	0
32	MALE	Cimex lectularius	Confirmed	2020	FRANCE	FRANCE	0	0	0	0	1	1	0	0	1	0	0	0	0	1	0	0	0	0	0	0	0	0	0	0	0	0	0	0	0	0	0	0	0	0	0	0	0	0	0	0	0	0	0
90	MALE	Cimex lectularius	Confirmed	2021	BRAZIL	BRAZIL	0	0	0	0	0	0	0	0	1	0	0	1	0	1	0	0	0	0	0	0	0	0	0	0	0	0	0	0	0	0	0	0	0	0	0	0	0	0	0	0	0	0	0
61	MALE	Cimex lectularius	Confirmed	2012	USA	USA	0	0	0	0	0	0	0	0	1	0	0	0	0	1	0	0	0	0	0	0	0	0	0	0	0	0	0	0	0	0	0	0	0	0	0	0	0	0	0	0	0	0	0
73	MALE	Cimex lectularius	Confirmed	2018	USA	USA	0	0	0	0	0	0	0	0	1	1	0	1	1	1	0	0	0	0	0	0	0	0	0	0	0	0	0	0	0	0	0	0	0	0	0	0	0	0	0	0	0	0	0
39	MALE	Cimex lectularius	Confirmed	2024	GERMANY	GERMANY	0	0	0	0	1	0	0	0	1	1	1	0	1	1	0	1	0	0	0	0	0	0	0	0	0	0	0	0	0	0	0	0	0	0	0	0	0	0	0	0	0	0	0
50	MALE	Cimex lectularius	Confirmed	2019	BRAZIL	BRAZIL	0	0	0	0	0	0	0	0	1	0	1	1	1	1	0	0	0	0	0	0	0	0	0	0	0	0	0	0	0	0	0	0	0	0	0	0	0	0	0	0	0	0	0
49	MALE	Cimex lectularius	Confirmed	2010	USA	USA	0	0	0	0	0	0	0	0	1	0	0	0	0	1	0	0	0	0	0	0	0	0	0	0	0	0	0	0	0	0	0	0	0	0	0	0	0	0	0	0	0	0	0
32	MALE	Cimex lectularius	Confirmed	2001	ENGLAND	SPAIN	0	0	0	0	0	0	0	0	1	0	0	0	0	1	0	0	0	0	0	0	0	0	0	0	0	0	0	0	0	0	0	0	0	0	0	0	0	0	0	0	0	0	0
30	FEMALE	Cimex lectularius	Confirmed	2017	UK	UK	0	0	0	0	0	0	0	0	1	1	1	0	0	1	0	0	0	0	0	0	0	0	0	0	0	0	0	0	0	0	0	0	0	0	0	0	0	0	0	0	0	0	0
26	FEMALE	Cimex lectularius	Confirmed	2010	SWITZERLAND	SWITZERLAND	0	0	0	0	0	0	0	1	0	1	0	0	0	1	0	0	0	0	0	0	0	0	0	0	0	0	0	0	0	1	1	1	1	0	0	0	0	0	0	0	0	0	0
25	MALE	Cimex lectularius	Confirmed	2010	SWITZERLAND	SWITZERLAND	0	0	0	0	0	0	0	0	0	1	1	1	0	1	0	0	0	0	0	0	0	0	0	0	0	0	0	0	0	1	0	1	1	1	0	0	0	0	0	0	0	0	1
50	MALE	Cimex lectularius	Confirmed	2025	USA	USA	0	0	0	0	0	0	0	0	1	0	0	0	0	1	0	0	0	0	0	0	0	0	0	0	0	0	0	0	0	0	0	0	0	0	0	0	0	0	0	0	0	0	0
34	MALE	Cimex lectularius	Confirmed	2002	FINLAND	FINLAND	0	0	0	0	0	0	1	0	1	1	0	1	0	1	0	0	0	0	0	0	0	0	0	0	0	0	0	0	0	0	0	0	0	0	0	0	0	0	0	0	0	0	0
70	MALE	Cimex lectularius	Confirmed	2020	FRANCE	FRANCE	0	0	0	0	0	0	0	0	0	0	0	0	0	1	0	0	0	0	0	0	0	0	0	0	0	0	0	0	1	0	0	1	0	0	0	0	0	0	0	0	0	0	0
	MALE	Cimex lectularius	Confirmed	2019	INDIA	INDIA	0	0	0	0	0	0	0	0	1	1	1	1	0	1	0	0	0	0	0	0	0	0	0	0	0	0	0	0	0	0	0	0	0	0	0	0	0	0	0	0	0	0	0
61	MALE	Cimex lectularius	Confirmed	2020	USA	USA	0	0	0	0	0	0	0	0	1	1	1	1	1	1	0	0	0	0	0	0	0	0	0	0	0	0	0	0	1	0	0	0	0	0	0	0	0	0	0	0	0	0	0
52	FEMALE	Cimex lectularius	Confirmed	2014	USA	USA	0	0	0	0	0	0	0	0	1	1	0	1	0	1	0	0	0	0	0	0	0	0	0	0	0	0	0	0	0	0	0	0	0	0	0	0	0	0	0	0	0	0	0
93	FEMALE	Cimex lectularius	Confirmed	2015	USA	USA	0	0	0	0	0	0	1	0	1	1	0	0	1	1	0	0	0	0	0	0	0	0	0	0	0	0	0	0	0	0	0	0	0	0	0	0	0	0	0	0	0	0	0
30	FEMALE	Cimex lectularius	Confirmed	2008	USA, KOREA	KOREA	1	0	0	0	0	1	0	0	1	1	0	1	0	1	0	0	0	0	0	0	0	0	0	0	0	0	0	0	0	0	0	0	0	0	0	0	0	0	0	0	0	0	0
	FEMALE	Cimex lectularius	Confirmed	2008	KOREA	KOREA	0	0	0	0	0	0	0	0	1	1	1	0	0	1	0	0	0	0	0	0	0	0	0	0	0	0	0	0	0	0	0	0	0	0	0	0	0	0	0	0	0	0	0
15	FEMALE	Cimex lectularius	Confirmed	2018	CANADA	CANADA	0	0	0	0	0	1	0	0	0	0	0	1	0	1	0	0	0	0	0	0	0	0	0	0	0	0	0	0	0	0	0	0	0	0	0	0	0	0	0	0	0	0	0
43	FEMALE	Cimex lectularius	Confirmed	2006	GERMANY	GERMANY	0	0	0	0	0	0	0	0	0	0	0	0	0	1	0	0	0	0	0	0	0	0	0	0	0	0	0	0	0	0	0	0	0	0	0	0	0	0	0	0	0	0	0
46	MALE	Cimex lectularius	Confirmed	2009	FRANCE	FRANCE	0	0	0	0	0	0	0	0	1	1	0	1	0	1	0	0	0	0	0	0	0	0	0	0	0	0	0	0	0	0	0	0	0	0	0	0	0	0	0	0	0	0	0
37	MALE	Cimex lectularius	Confirmed	2003	ENGLAND	GERMANY	0	0	0	0	0	0	1	1	1	0	0	0	0	1	0	0	0	0	0	0	0	0	0	0	0	0	1	0	0	0	0	0	0	0	0	0	0	0	0	0	0	0	0
27	FEMALE	Cimex lectularius	Confirmed	2015	UK	UK	0	0	0	0	0	0	0	0	0	1	0	0	0	1	0	0	0	0	0	0	0	0	0	0	0	0	0	0	0	0	0	0	0	0	0	0	0	0	0	0	0	0	0
73	MALE	Cimex lectularius	Confirmed	2019	USA	USA	0	0	0	0	0	1	1	1	1	1	1	1	1	1	0	0	0	0	0	0	0	0	0	0	0	0	0	0	0	0	0	0	0	0	0	0	0	0	0	0	0	0	0
48	MALE	Cimex lectularius	Confirmed	2003	ITALY	CZECH REPUBLIC	0	0	0	0	0	0	0	0	1	0	0	0	0	1	0	0	0	0	0	0	0	0	0	0	0	0	0	0	0	0	0	0	0	0	0	0	0	0	0	0	0	0	0
7	MALE	Cimex lectularius	Confirmed	2003	ITALY	ITALY	0	0	0	0	0	0	0	0	0	0	0	0	0	1	0	0	0	0	0	0	0	0	0	0	0	0	0	0	0	0	0	0	0	0	0	0	0	0	0	0	0	0	0
35	FEMALE	Cimex lectularius	Confirmed	2017	ITALY	ITALY	0	0	0	0	0	1	0	0	1	1	1	0	1	1	0	0	0	0	0	0	0	0	0	0	0	0	0	0	0	0	0	0	0	0	0	0	0	0	0	0	0	0	0
8	MALE	Cimex lectularius	Confirmed	2020	USA	USA	0	0	0	0	0	0	0	0	0	0	0	0	0	1	0	0	0	0	0	0	0	0	0	0	0	0	0	0	0	0	0	0	0	0	0	0	0	0	0	0	0	0	0
49	FEMALE	Cimex lectularius	Confirmed	2022	USA	BRAZIL	1	0	0	0	0	1	0	0	1	1	0	1	1	1	0	0	0	0	0	0	0	0	0	0	0	0	0	0	0	0	0	0	0	0	0	0	0	0	0	0	0	0	0
22	MALE	Cimex lectularius	Confirmed	2008	LATINAMERICA, USA	ISRAEL	0	0	0	0	1	1	0	0	0	1	0	0	0	1	0	0	0	0	0	0	0	0	0	0	0	0	0	0	0	0	0	0	0	0	0	0	0	0	0	0	0	0	0
57	MALE	Cimex lectularius	Confirmed	2022	JAPAN	JAPAN	0	0	0	0	0	0	0	0	1	1	0	1	0	0	0	0	0	0	0	0	0	0	0	0	0	0	0	0	0	0	0	0	0	0	0	0	0	0	0	0	0	0	0
	FEMALE	Cimex lectularius	Confirmed	2005	ENGLAND	USA	0	0	0	0	0	0	0	0	0	0	0	0	0	0	0	0	0	0	0	0	0	0	0	0	0	0	0	0	0	0	0	0	0	0	0	0	0	0	0	0	0	0	0
50	FEMALE	Cimex lectularius	Confirmed	2021	ITALY	ITALY	0	0	0	0	0	0	0	0	0	1	1	1	1	0	0	0	0	0	0	0	0	0	0	0	0	0	0	0	0	0	0	0	0	0	0	0	0	0	0	0	0	0	0
67	MALE	Cimex lectularius	Confirmed	2011			1	0	1	0	1	1	1	1	1	1	1	1	1	1	0	0	0	0	0	0	0	0	0	0	0	0	0	0	1	0	1	1	0	0	0	0	0	0	0	0	0	0	0
60	FEMALE	Cimex lectularius	Confirmed	2011			0	0	0	0	0	0	0	0	0	0	0	0	0	0	0	0	0	0	0	0	0	0	0	0	0	0	0	0	1	0	1	1	0	0	0	0	0	0	0	0	0	0	0
83	FEMALE	Cimex lectularius	Confirmed	2019	USA	USA	1	0	0	0	0	0	0	0	1	0	1	0	0	1	0	0	0	0	0	0	0	0	0	1	0	0	0	0	0	0	0	0	0	0	0	0	0	0	0	0	0	0	0
67	MALE	Cimex lectularius	Confirmed	2016	FRANCE	FRANCE	0	0	0	0	0	0	1	0	1	1	1	0	0	1	0	0	0	0	0	0	0	0	0	0	0	0	0	0	0	1	0	0	1	0	1	0	1	1	0	1	1	1	0
56	FEMALE	Cimex lectularius	Confirmed	2020	USA	USA	0	0	0	0	0	0	0	0	1	1	0	0	0	1	0	0	0	0	0	0	0	0	0	0	0	0	0	0	0	0	0	0	0	0	0	0	0	0	0	0	0	0	0
60	MALE	Cimex lectularius	Confirmed	2009	CANADA	CANADA	0	0	1	0	0	0	0	0	1	0	0	0	0	1	1	0	0	0	0	0	0	0	0	0	0	0	0	0	1	1	0	0	1	0	0	0	0	0	0	0	0	0	0
0	FEMALE	Cimex lectularius	Confirmed	2014	USA	USA	1	0	0	1	0	1	0	0	1	1	0	1	0	1	0	0	0	0	0	0	0	0	0	0	0	0	0	0	0	0	0	0	0	0	0	0	0	0	0	0	0	0	0
2	MALE	Cimex lectularius	Confirmed	2014	USA	USA	1	0	0	1	0	0	0	0	1	1	0	1	0	1	0	0	0	0	0	0	0	0	0	0	0	0	0	0	0	0	0	0	0	0	0	0	0	0	0	0	0	0	0
3	FEMALE	Cimex lectularius	Confirmed	2014	USA	USA	1	0	0	1	0	0	0	0	1	1	0	1	0	1	0	0	0	0	0	0	0	0	0	0	0	0	0	0	0	0	0	0	0	0	0	0	0	0	0	0	0	0	0
3	MALE	Cimex lectularius	Confirmed	2014	USA	USA	1	0	0	1	0	0	0	0	1	1	0	1	0	1	0	0	0	0	0	0	0	0	0	0	0	0	0	0	0	0	0	0	0	0	0	0	0	0	0	0	0	0	0
5	MALE	Cimex lectularius	Confirmed	2014	USA	USA	1	0	0	1	0	0	0	0	1	1	0	1	0	1	0	0	0	0	0	0	0	0	0	0	0	0	0	0	0	0	0	0	0	0	0	0	0	0	0	0	0	0	0
22	FEMALE	Cimex lectularius	Confirmed	2012	USA	USA	0	0	0	0	0	0	0	0	0	0	0	0	0	0	0	0	0	0	0	0	0	0	0	0	0	0	0	0	0	0	0	0	0	0	0	0	0	0	0	0	0	0	0
21	FEMALE	Cimex lectularius	Confirmed	2013	USA	USA	0	0	0	0	0	0	0	0	0	0	0	0	0	0	0	0	0	0	0	0	0	0	0	0	0	0	0	0	0	0	0	0	0	0	0	0	0	0	0	0	0	0	0
23	FEMALE	Cimex lectularius	Confirmed	2013	USA	USA	0	0	0	0	0	0	0	0	0	0	0	0	0	0	0	0	0	0	0	0	0	0	0	0	0	0	0	0	0	0	0	0	0	0	0	0	0	0	0	0	0	0	0
49	FEMALE	Cimex lectularius	Confirmed	2013	USA	USA	0	0	0	0	0	0	0	0	0	0	0	0	0	0	0	0	0	0	0	0	0	0	0	0	0	0	0	0	1	0	0	0	0	0	0	0	0	0	0	0	0	0	0
53	MALE	Cimex lectularius	Confirmed	2013	USA	USA	0	0	0	0	0	0	0	0	0	0	0	0	0	0	0	0	0	0	0	0	0	0	0	0	0	0	0	0	0	0	0	0	0	0	0	0	0	0	0	0	0	0	0
62	FEMALE	Cimex lectularius	Confirmed	2024	USA	USA	0	0	0	0	0	0	0	0	1	1	0	1	0	1	0	0	0	0	0	0	0	0	0	1	0	0	0	0	0	0	0	0	0	0	0	0	0	0	0	0	0	0	0
65	MALE	Cimex lectularius	Confirmed	2024	USA	USA	0	0	0	0	0	0	0	0	0	0	0	0	0	1	0	0	0	0	1	0	0	0	0	0	0	0	0	0	1	0	0	0	0	0	0	0	0	0	0	0	0	0	0
66	FEMALE	Cimex lectularius	Confirmed	2016	JAPAN	JAPAN	0	0	0	0	0	0	1	0	1	1	1	1	1	1	0	0	0	0	0	0	0	0	0	0	0	1	0	0	0	0	0	0	0	0	0	0	0	0	0	0	0	0	0
27	FEMALE	Cimex lectularius	Confirmed	2020	TUNISIA	TUNISIA	0	0	0	0	0	0	1	0	1	1	1	1	1	1	0	0	0	0	0	0	0	0	0	1	0	0	0	0	0	0	0	0	0	0	0	0	0	0	0	0	0	0	0
0	FEMALE	Cimex lectularius	Confirmed	2009	USA	USA	1	0	0	0	0	1	0	0	1	1	0	0	0	1	0	0	0	0	0	0	0	0	1	0	0	0	0	0	0	0	0	0	0	0	0	0	0	0	0	0	0	0	0
30	MALE	Cimex lectularius	Confirmed	2008	SWITZERLAND	SWITZERLAND	0	0	0	0	0	0	0	0	1	0	0	1	0	1	0	0	0	0	0	0	0	0	0	0	0	0	0	0	0	0	0	0	0	0	0	0	0	0	0	0	0	0	0
10	FEMALE	Cimex lectularius	Confirmed	2005	USA	USA	0	0	0	0	0	0	1	0	1	1	1	1	0	1	0	0	0	0	0	0	0	0	0	0	0	0	0	0	0	0	0	0	0	0	0	0	0	0	0	0	0	0	0
57	MALE	Cimex lectularius	Confirmed	2016	POLAND	POLAND	0	0	0	0	0	0	0	0	1	1	0	0	0	1	0	1	0	0	0	0	0	0	0	0	0	0	0	0	0	0	0	0	0	0	0	0	0	0	0	0	0	0	0
34	FEMALE	Cimex lectularius	Confirmed	2016	POLAND	POLAND	0	0	0	0	0	1	1	0	1	1	0	0	0	1	0	0	0	0	0	0	0	0	0	0	0	0	0	0	0	0	0	0	0	0	0	0	0	0	0	0	0	0	0
71	MALE	Cimex lectularius	Confirmed	2021	USA	USA	0	0	0	0	0	0	0	0	0	1	0	0	0	0	0	0	0	0	0	0	0	0	0	0	0	0	0	0	0	0	0	0	0	0	0	0	0	0	0	0	0	0	0
[truncated: 29 more columns]
